# Supplementary material for: Analyses of single-cell and bulk RNA sequencing combined with machine learning reveal the expression patterns of disrupted mitophagy in schizophrenia
Source: Front Psychiatry. 2024 Sep 17;15:1429437. doi: 10.3389/fpsyt.2024.1429437 (PMC11442249; doi:10.3389/fpsyt.2024.1429437)
Supplement: Supplementary file 1 [file Table1.xlsx]

## Sheet: Sheet1
REACTOME_MITOPHAGY
https://www.gsea-msigdb.org/gsea/msigdb/human/geneset/REACTOME_MITOPHAGY
ATG12
ATG5
CSNK2A1
CSNK2A2
CSNK2B
FUNDC1
MAP1LC3A
MAP1LC3B
MFN1
MFN2
MTERF3
PGAM5
PINK1
PRKN
RPS27A
SQSTM1
SRC
TOMM20
TOMM22
TOMM40
TOMM5
TOMM6
TOMM7
TOMM70
UBA52
UBB
UBC
ULK1
VDAC1
