# Supplementary material for: Analyses of single-cell and bulk RNA sequencing combined with machine learning reveal the expression patterns of disrupted mitophagy in schizophrenia
Source: Front Psychiatry. 2024 Sep 17;15:1429437. doi: 10.3389/fpsyt.2024.1429437 (PMC11442249; doi:10.3389/fpsyt.2024.1429437)
Supplement: Supplementary file 2 [file Table2.xlsx]

## Sheet: supplement table2_副本
	AveExpr	t	P.Value	adj.P.Val	B
CSNK2B	11.3792	4.22936	3.34e-05	0.00198185	1.84379
TOMM40	9.8113	3.43132	0.00070768	0.0110785	-0.998789
TOMM20	8.9291	-3.24571	0.00133944	0.0161872	-1.58364
MAP1LC3A	9.85431	3.21473	0.0014859	0.0172042	-1.67835
MAP1LC3B	9.85553	-2.98571	0.00312355	0.0274479	-2.35264
MFN1	7.63466	-2.90958	0.0039608	0.0319796	-2.56658
PGAM5	7.88598	-2.62508	0.00922216	0.0553297	-3.32029
CSNK2A2	8.91469	2.59383	0.0100779	0.0584319	-3.39863
PINK1	9.31287	2.51388	0.0126002	0.0680788	-3.59503
ATG12	8.09797	-2.1675	0.0311855	0.125001	-4.37819
CSNK2A1	8.44906	-1.96693	0.0503496	0.171142	-4.78076
ATG5	7.62969	-1.87673	0.0617751	0.196322	-4.94947
MFN2	9.381	1.25676	0.210067	0.429535	-5.89941
ULK1	11.4639	1.03514	0.30165	0.53201	-6.14908
TOMM22	9.38614	-0.994356	0.321056	0.552214	-6.18981
UBC	14.5619	0.980887	0.327641	0.559256	-6.20291
FUNDC1	9.8602	-0.831349	0.378052	0.673469	-6.29264
RPS27A	14.3056	0.464928	0.642406	0.809327	-6.57072
SQSTM1	11.1236	-0.432209	0.66598	0.824759	-6.58522
UBA52	14.6509	0.318835	0.75013	0.876377	-6.62728
VDAC1	10.166	0.293313	0.769537	0.888154	-6.635
SRC	8.73347	0.155311	0.876707	0.943447	-6.6656
UBB	14.5721	0.099699	0.920667	0.964	-6.67261
TOMM7	11.9405	0.00262794	0.997905	0.999028	-6.67752
