# Supplementary material for: Analyses of single-cell and bulk RNA sequencing combined with machine learning reveal the expression patterns of disrupted mitophagy in schizophrenia
Source: Front Psychiatry. 2024 Sep 17;15:1429437. doi: 10.3389/fpsyt.2024.1429437 (PMC11442249; doi:10.3389/fpsyt.2024.1429437)
Supplement: Supplementary file 3 [file Table3.xlsx]

## Sheet: Sheet1
Gene	AveExpr	t	P.Value	adj.P.Val	B
CSNK2B	11.3792	4.22936	3.34e-05	0.0019819	1.84379
TOMM40	9.8113	3.43132	0.0007077	0.0110785	-0.998789
TOMM20	8.9291	-3.24571	0.0013394	0.0161872	-1.58364
MAP1LC3A	9.85431	3.21473	0.0014859	0.0172042	-1.67835
MAP1LC3B	9.85553	-2.98571	0.0031235	0.0274479	-2.35264
MFN1	7.63466	-2.90958	0.0039608	0.0319796	-2.56658
PGAM5	7.88598	-2.62507	0.0092222	0.0553297	-3.32029
CSNK2A2	8.91469	2.59383	0.0100779	0.0584319	-3.39863
PINK1	9.31287	2.51388	0.0126002	0.0680788	-3.59503
ATG12	8.09797	-2.1675	0.0311855	0.125001	-4.37819
